# Supplementary material for: α-Gal antigen-deficient rabbits with GGTA1 gene disruption via CRISPR/Cas9
Source: BMC Genom Data. 2022 Jul 11;23:54. doi: 10.1186/s12863-022-01068-4 (PMC9275273; doi:10.1186/s12863-022-01068-4)
Supplement: Supplementary file 1 — Additional file 1. [file 12863_2022_1068_MOESM1_ESM.zip]

Archive with 6 entries (6 files):
- Supplementary/F0 rabbits Gal Antigen test.rar
- Supplementary/F1 rabbits anti-Gal antibody test.rar
- Supplementary/F2 rabbits anti-Gal antibody test.rar
- Supplementary/GGTA1 mutants DNA sequences.rar
- Supplementary/Off-target test.rar
- Supplementary/qRT-PCR.rar
